# Supplementary material for: Development and Characterization of Genic SSR Markers from Indian Mulberry Transcriptome and Their Transferability to Related Species of Moraceae
Source: PLoS One. 2016 Sep 26;11(9):e0162909. doi: 10.1371/journal.pone.0162909 (PMC5036888; doi:10.1371/journal.pone.0162909)
Supplement: S1 Table — (XLSX) [file pone.0162909.s001.xlsx]

## Sheet: 264 Marker info 
ESTSSR marker	GeneBank ID	Forward Primer	Reverse Primer	Repeat motif	Motif type	Tm (°C)	Sequence length	Functional Annotation
MESTSSRCP-138	KX234915	GGTCGATAGCCTGAGAAAC	CGTGGAGGGAGGAGGTG	GGC	PERFECT	50.8	349	Hypothetical protein L484_007407 [Morus notabilis]
MESTSSRCP-139	KX234916	CTGATTGAGCTTTCGC	CTTACGTCCCGATGATTG	TTATC	PERFECT	50.8	197	NA
MESTSSRCP-140	KX234917	CACGTCCGTATCATCGG	CCATAGCCTCAACGTTTC	TTTGTT	PERFECT	50.8	238	Hypothetical protein L484_014647 [Morus notabilis]
MESTSSRCP-141	KX234918	CCGGAATCAGAACCTTAC	GCGTTGCAGCCTAACATC	AAATA	PERFECT	50.8	217	Serine/threonine-protein kinase MHK [Morus notabilis]
MESTSSRCP-142	KX234919	CAGAAGCGCCTTCTCG	CCTCTCTTCCCACAGT	GAAGAC	PERFECT	50.8	163	Hypothetical protein L484_006448 [Morus notabilis]
MESTSSRCP-143	KX234920	GTGTCGTTGCTGTTATTGCC	GAGCTTGTCCGGGAGTTTTG	GTT	PERFECT	52.8	211	Zinc-finger homeodomain 9-like
MESTSSRCP-144	KX234921	GAGATCGCGTTGAATGG	GGCACGGTCTGAATATGG	TGA	PERFECT	52.8	180	Inactive poly [ADP-ribose] polymerase RCD1 [Morus notabilis]
MESTSSRCP-145	KX234922	CCACTTAATCGTGTTCCCTCG	GAAGACGGCGAACAACAAGAC	GCG	PERFECT	52.8	233	Serine/threonine-protein kinase dst1 [Morus notabilis]
MESTSSRCP-146	KX234923	GGTGAGCGACGTGAAG	CTCGGGCATATGTTCGTGTG	TGCTCC	PERFECT	52.8	181	Pre-mRNA-splicing factor SF2 [Morus notabilis]
MESTSSRCP-147	KX234924	CAGAAATTGGCCCCTGG	CCTCACTATGAGATGCTG	AAT	PERFECT	50.8	370	NA
MESTSSRCP-148	KX234925	CCGCTTGATTGGAATG	GGCATCTGTTGTGGTTG	CAG	PERFECT	50.8	246	Putative phloem transcription factor M1 [Apium graveolens]
MESTSSRCP-149	KX234926	GGTTCATCGTTCGGGTTTG	GTCGCCTTCTCCACTGCTAC	TCG	PERFECT	58.8	197	TOM1-like protein 2 [Morus notabilis]
MESTSSRCP-150	KX234927	CCAACCAAGGTGGTCAG	GTATTGCTTTCCACCGAGC	GA	PERFECT	58.8	212	Chaperonin 60 subunit beta 2 [Morus notabilis]
MESTSSRCP-151	KX234928	CTGCTGAGAACACAACTGC	CGTCCCAAACCTCAACAACATC	GACTCA	PERFECT	52.8	183	Splicing factor 3B subunit 2 [Morus notabilis]
MESTSSRCP-152	KX234929	GTGTTCAGCAACAAGAGCAGC	CACCAGTAGGCGTGCTCG	GAGGAG	PERFECT	50.8	186	Hypothetical protein PHAVU_006G188200g [Phaseolus vulgaris]
MESTSSRCP-153	KX234930	CTTGAGTGGAGGAGGGC	CCGTGACAGCTAATGG	TACA	PERFECT	52.8	233	NA
MESTSSRCP-154	KX234931	GATTCGTTCATTGGCCTTCC	GCCGTTCTATCAAATGATGTG	AT	PERFECT	52.8	209	NA
MESTSSRCP-155	KX234932	CTCCTCCCCCTTCTTATTC	CTTGACCCTTCCGCCG	CGACCG, CAA,	COMPOUND	50.8	430	Homeobox-leucine zipper protein HAT22 [Morus notabilis]
MESTSSRCP-156	KX234933	GGATTGCTCATCCCTC	GTACTGCCAGCTAGTC	AAT, ATAAA	COMPOUND	50.8	177	NA
MESTSSRCP-157	KX234934	GCAATCTTCTCCTGCTTTGG	CGGGTTGCTCAGAGAGAG	TTTCT	PERFECT	50.8	174	PREDICTED: two-component response regulator-like PRR73 [Ziziphus jujuba]
MESTSSRCP-158	KX234935	GGAAGATCAGAGTACGATGG	CCTCGTCTTCTGAATCC	TGA	PERFECT	50.8	279	Homeobox protein [Morus notabilis]
MESTSSRCP-159	KX234936	GGAATCTCTAGCCCCATC	CTCCTGGTTGCATCATAG	TTAGGG, CT	COMPOUND	52.8	212	Polyadenylate-binding protein RBP45B [Morus notabilis]
MESTSSRCP-160	KX234937	GCTGCATCACTTGAATGGC	GTTGGACTGGGACAATACC	AAAT	PERFECT	52.8	179	NA
MESTSSRCP-161	KX234938	CTCTCGTCCCAATCAGAAG	CAACGGATCGACGGCG	CT	PERFECT	58.8	180	Hypothetical protein L484_005440 [Morus notabilis]
MESTSSRCP-162	KX234939	GCTAGCGAAGTGAAACG	GATCGTACTCCTGGTTG	AAAAAT	PERFECT	58.8	175	Hypothetical protein L484_015799 [Morus notabilis]
MESTSSRCP-163	KX234940	CCGAGGAAAAGAGGAAG	CGTCTCTCTGTTGTTTG	CAA,	INTERRUPTED	58.8	319	Hypothetical protein L484_023358 [Morus notabilis]
MESTSSRCP-164	KX234941	GCATGAAATGAACAAGGC	GAATAAGAATAGCGAGGGGC	AAAAAG	PERFECT	52.8	244	NA
MESTSSRCP-165	KX234942	CTCTGGTCGGATTCCCTG	CGGCGACGATGGCAAC	TTC	PERFECT	52.8	216	Putative RNA pseudouridine synthase [Morus notabilis]
MESTSSRCP-166	KX234943	GAACACTTCCATGGCTTCCC	GAGGCCCAAGTTGACACAAG	TCT	PERFECT	52.8	167	Hypothetical protein L484_009087 [Morus notabilis]
MESTSSRCP-167	KX234944	GATCCTCCGTCGCCATAG	GCTCAGTCTCGTGGAAGC	GCC	INTERRUPTED	52.8	206	Glycine-rich RNA-binding protein 7 [Morus notabilis]
MESTSSRCP-168	KX234945	GTACCCGTAAGCCGCGAAAC	CTCAGCCTTCCCACAATCATC	GATTAT	PERFECT	58.8	202	Next to BRCA1 protein 1 [Morus notabilis]
MESTSSRCP-169	KX234946	CCTGGGCACAAGTACAAACC	GCGGTGACCATCTTTCTCTG	CTT, CTC	COMPOUND	58.8	240	TBC1 domain family member 15 [Morus notabilis]
MESTSSRCP-170	KX234947	GTCGTGTGAAGGTTAAGG	CTCAACGCTCTCCACCAC	CCGGGG	PERFECT	58.8	269	Homeobox protein knotted-1-like 3 [Morus notabilis]
MESTSSRCP-171	KX234948	CAACAAGCTGGGACTCG	CTATGGAGGACGATGGC	AGCTCC	PERFECT	58.8	144	Zinc finger CCCH domain-containing protein 44 [Morus notabilis]
MESTSSRCP-172	KX234949	CTCAAGGAGCATCTTCACGC	CCAGCATGGACTTTTGGAGC	GAA	PERFECT	58.8	211	RNA polymerase sigma factor rpoD [Morus notabilis]
MESTSSRCP-173	KX234950	GGTAGCCAGCACACAG	CTGGTCGTTACTGGAAG	TG	PERFECT	58.8	232	NA
MESTSSRCP-174	KX234951	CATCAACGCTTGTCCA	CGTCTCTGTCGTCATCG	TGC	PERFECT	58.8	165	Ankyrin repeat domain-containing 13C
MESTSSRCP-175	KX234952	CAACAGGAAGTGAATGGTG	CACATGGACCTGGTGAC	AT	PERFECT	58.8	197	Hypothetical protein PHAVU_004G178500g [Phaseolus vulgaris]
MESTSSRCP-176	KX234953	CTCCGCTTCTGGATGAC	GAAGGAGGTGAAGGAGAG	TTC	PERFECT	52.8	168	Dehydrin ERD10 [Morus notabilis]
MESTSSRCP-177	KX234954	GAGTCGTCAGATCTCCAG	AGCGAAGATTCGCTCGG	CAT	PERFECT	59.5	174	Transcription factor bHLH122-like [Morus notabilis]
MESTSSRCP-178	KX234955	CAAGGCTGGGGACTAC	CTTCAAGAATCCCTGG	GGT	PERFECT	54.1	175	Hypothetical protein L484_004247 [Morus notabilis]
MESTSSRCP-179	KX234956	CGTCTCCGCCGACTATAAG	GGCGATTTGTTAGGAGG	ATG	PERFECT	58.8	214	Protein CHLOROPLAST IMPORT APPARATUS 2 [Morus notabilis]
MESTSSRCP-180	KX234957	CATTGCGCGAATATGACG	CGGATCATCTCTCGGTTATC	CCACCG	PERFECT	52.8	199	Hypothetical protein L484_021046 [Morus notabilis]
MESTSSRCP-181	KX234958	GATTGAATTGATGGGGAGC	CGTTGAAGTAGGCGTCC	GGC	PERFECT	58.8	167	Arginine methyltransferase 10 isoform 2 [Theobroma cacao]
MESTSSRCP-182	KX234959	CCAGGTTGCGTTGTTG	CCACCTGTTCAAAGACG	GGTTGT	PERFECT	58.8	214	Hypothetical protein B456_006G207500 [Gossypium raimondii]
MESTSSRCP-183	KX234960	GGACTGTCTCACCAATCC	GAAAGCGTGCCCATTCTC	CTCCC	PERFECT	58.8	222	KH domain-containing protein [Morus notabilis]
MESTSSRCP-184	KX234961	CCTCTCCTTAAACGCACC	GGAAGAGAGAGGGAAGAC	CTT	INTERRUPTED	58.8	197	Oligopeptidase A [Morus notabilis]
MESTSSRCP-185	KX234962	GCAAACGTGACCGGTGG	CCTAACAGTTCCTGTGCTCC	GAG, GAA,TGA	COMPOUND	58.8	320	NA
MESTSSRCP-186	KX234963	GTCCATGACTCGGTTG	CGATATCCTCGGAAGAAG	TTC	PERFECT	58.8	161	NA
MESTSSRCP-187	KX234964	GTCTGTTGGCGTAACCCAG	GCTGACCCGAAAGCATC	GGA	PERFECT	58.8	170	Putative DNA-binding protein ESCAROLA [Morus notabilis]
MESTSSRCP-188	KX234965	CATTCCCTTCACTCCACCCG	GGTTACGCCAACAGACGG	TGG	PERFECT	58.8	161	Putative DNA-binding protein ESCAROLA [Morus notabilis]
MESTSSRCP-189	KX234966	GAGGAGGGGGCTGAAAC	CAACAGAACCACCATAGC	GTG	PERFECT	58.8	240	Zinc finger CCCH domain-containing protein 7 [Morus notabilis]
MESTSSRCP-190	KX234967	GACAGAAGTAGCTAGCACTG	GAGCAGGTCGGCTTGTC	AAG	PERFECT	58.8	279	Uncharacterized protein LOC100384364 [Zea mays]
MESTSSRCP-191	KX234968	GATGCTCATCGATCCAACC	CGCCATTGAAGTGAGAGG	CTTTG	PERFECT	58.8	161	Carbonic anhydrase [Morus notabilis]
MESTSSRCP192	KX234969	GCAGCTTGGAGGACTTG	CTCCGTTTCCCTCATCTTC	GAA	PERFECT	58.8	226	PREDICTED: dual-specificity RNA methyltransferase RlmN [Ziziphus jujuba]
MESTSSRCP193	KX234970	CCGATCCGCTTTGTCTCTCCTC	CTACAGACGCGGGAGTTTGCTC	TC	PERFECT	52.8	248	Hypothetical protein L484_000806 [Morus notabilis]
MESTSSRCP194	KX234971	GCTAGTGCTCCAAGAAACC	GGTAAAGCCATCCGTTG	CGG	PERFECT	58.8	215	PREDICTED: 50S ribosomal protein L15, chloroplastic [Jatropha curcas]
MESTSSRCP195	KX234972	CGTCTGAGATTCAAGAGCC	CGAGAGCCGACACAAC	GA	PERFECT	58.8	253	Hypothetical protein L484_016882 [Morus notabilis]
MESTSSRCP196	KX234973	GAGCCAGATTAGAAAGGCGAG	CGGCGATTCTCCATTGACG	(TTCCCA)….(CAC)	COMPOUND	58.8	290	Hypothetical protein L484_007582 [Morus notabilis]
MESTSSRCP197	KX234974	CAATGTACGGAAGAGCGGC	GGTTACACCGGGAACGTAG	GAC	PERFECT	52.8	191	GATA transcription factor 28 [Morus notabilis]
MESTSSRCP198	KX234975	GTGATTGTTCCGGCGAAG	GTTAGAGTGGTGGTGGATTC	GCGCTC, TTGCCG	PERFECT	59.5	384	Transcription factor [Morus notabilis]
MESTSSRCP199	KX234976	CTAGTTGCGCCAAACCTCTATC	GAAAGGGCGGTGGATTTGGT	CCA	PERFECT	58.8	199	NA
MESTSSRCP200	KX234977	CAGGACCATAACGACTGC	GATTACGACAGTGACCGCAAC	ACC	PERFECT	58.8	223	Glycine-rich RNA-binding protein [Morus notabilis]
MESTSSRCP201	KX234978	GACGAAGGAGGAATCGTCAG	GTTGGCATAGCCGCTCAG	GAG	PERFECT	58.8	276	Acyl- N-acyltransferases (NAT) superfamily [Morus notabilis]
MESTSSRCP202	KX234979	CTCTGGAAGACGCCCTTTG	GCCTTCTGCTTCCCATTC	GAA	PERFECT	56.7	191	Choline/ethanolamine kinase [Morus notabilis]
MESTSSRCP203	KX234980	GAATGCTGAGAACCGAAAGC	GGCATTGATACCACGGATACG	AGAAGG	PERFECT	56.7	175	60S ribosomal protein L7-4 [Morus notabilis]
MESTSSRCP204	KX234981	GGAAAGCAAAGGAACTGG	GGCAATACTTGCTGGGAAAC	(CAA) AAACAC(CAT)	COMPOUND	56.7	207	Hypothetical protein L484_007345 [Morus notabilis]
MESTSSRCP205	KX234982	CACCAGCAGAGTTGAC	CCGATCTCGTCGTTGC	GACGGC	PERFECT	52.8	180	Short-chain type [Morus notabilis]
MESTSSRCP206	KX234983	GAGGGCTTAGGGTTTTGG	CTTCTCCAACTCTCCCG	TGG	PERFECT	59.5	301	Chloroplastic group IIA intron splicing facilitator CRS1 [Morus notabilis]
MESTSSRCP207	KX234984	GAGGGGTTGTATGAGGGTCTG	GATCATTGTCCCCAAACGAC	TTTCT	PERFECT	52.8	205	Uncharacterized protein LOC105052388 [Elaeis guineensis]
MESTSSRCP208	KX234985	CTTGAACAGCGGCACCAGG	CGAGATTACGACAGGCAACG	GATCTT	PERFECT	54.1	208	Splicing factor U2af large subunit B [Morus notabilis]
MESTSSRCP209	KX234986	GCCCTCTTCTGCTAGCTTAG	GGCCATAATTACATTGGGTCCG	CACCCT	PERFECT	54.1	243	PREDICTED: ATP-dependent Clp protease ATP-binding subunit ClpA homolog CD4B, chloroplastic [Cucumis melo]
MESTSSRCP210	KX234987	GCCTTCCAGTACACGCAG	GGCAGACACTCAAGCTGA	TAGAAG	PERFECT	54.1	205	E3 ubiquitin-protein ligase UPL3 [Morus notabilis]
MESTSSRCP211	KX234988	CCATACTCGTAGTCCAGGCGTG	CTTCTGGCTACTCTGATCCACC	GGT	PERFECT	54.1	256	Heterogeneous nuclear ribonucleoprotein Q [Morus notabilis]
MESTSSRCP212	KX234989	GACCCCACTTGACCCAG	CAGACAACCAGCGACG	CATTTC	PERFECT	52.8	195	Cell division cycle and apoptosis regulator protein 1 [Morus notabilis]
MESTSSRCP213	KX234990	CATTGTGTAGATGGTGCC	GAGCAGATAATGGCGGTTG	AG	PERFECT	59.5	215	Glutamine synthetase leaf isozyme [Morus notabilis]
MESTSSRCP214	KX234991	CGCACAGCACAAATCC	GCGAAGGGTGAAAATC	CT	PERFECT	52.8	167	Hypothetical protein L484_007315 [Morus notabilis]
MESTSSRCP215	KX234992	CGCACGATTGGAGAGATTG	GGCCCTGTAGAACGACC	CT	PERFECT	50.8	367	PREDICTED: dolichyl-diphosphooligosaccharide--protein glycosyltransferase 48 kDa subunit-like [Ziziphus jujuba]
MESTSSRCP216	KX234993	GCCGTCCGAAGTGATTC	GTCGCCACATCCAAACCG	AAAGA	PERFECT	52.8	240	Aspartic proteinase Asp1 [Morus notabilis]
MESTSSRCP217	KX234994	GGTGATGTTGGTTGTTGTGG	CTCGCGGAGGTCTTTCAATGG	TAGTCG	PERFECT	58.8	152	E3 ubiquitin-protein ligase RBBP6 [Morus notabilis]
MESTSSRCP218	KX234995	GTGCTCGTTCTTGTGCTTC	CTCTCTCTCTCTGTCGCTCG	TCT	PERFECT	52.8	199	Putative methyltransferase PMT9 [Morus notabilis]
MESTSSRCP219	KX234996	CGTCCCTCCACTTCCATC	CGGATCTCACGCCAAG	TCTCCA	PERFECT	52.8	186	Hypothetical protein L484_018225 [Morus notabilis]
MESTSSRCP220	KX234997	CAGGCAGCTCATCTTCAG	CATCAGCATCAGGGGGC	TCT	PERFECT	52.8	207	Hypothetical protein L484_018225 [Morus notabilis]
MESTSSRCP221	KX234998	GAAGAACCCTAGGAAGCCG	CTCGACTCGGAAGCTCATC	CGTCGC	PERFECT	52.8	169	Mitogen-activated protein kinase kinase kinase 1 [Morus notabilis]
MESTSSRCP222	KX234999	CTTCTCTTTCGGATTTCCCG	CGGCCATCTAGCAATTTTCC	TC, GAA	PERFECT	52.8	287	Zinc finger protein MAGPIE [Morus notabilis]
MESTSSRCP223	KX235000	CCTTCCCAGCCTCTTTGAG	GCGAAGAGAGAACGAGGAC	TTCATC	PERFECT	59.5	187	BTB/POZ domain-containing protein [Morus notabilis]
MESTSSRCP224	KX235001	CTGGAAGTCGTGTCCTCCATC	GGAGTCACTGGTTTGCTTCG	AAGATC	PERFECT	59.5	175	CLK4-associating serine arginine rich
MESTSSRCP225	KX235002	GCGGTATGTTCTTTTCGCC	GCTCACTTCCTTCGACATCTC	GAAAG	PERFECT	58.8	235	Phosphatidylinosital biphosphate protein [Morus alba var. multicaulis]
MESTSSRCP226	KX235003	GCCAAAGTTCACTGCTGATG	GAGTCGCCGATGGAGTTC	TC	PERFECT	52.8	162	Serine/threonine-protein kinase TOUSLED [Morus notabilis]
MESTSSRCP227	KX235004	CTGTAGTAAACGTTCCGCC	GTTGCTGCTCATTGTTGC	CGC	PERFECT	59.5	221	Zinc finger protein MAGPIE [Morus notabilis]
MESTSSRCP228	KX235005	CTTTCCTCTCCCTTGTCGG	GAAGGAAGGTGAAGAGAGC	CTC	PERFECT	59.5	206	Hypothetical protein L484_010142 [Morus notabilis]
MESTSSRCP229	KX235006	GCCGACCCGAGTACTTATC	GAACAGGTTGAAGCGGTATG	GAA	PERFECT	52.8	225	Putative histone-lysine N-methyltransferase [Morus notabilis]
MESTSSRCP230	KX235007	CCGATCCAAATCTTGCGGTCTC	CTGATGTCCAACGACGACGC	GAC, AAC, AATAGT	COMPOUND	52.8	396	Rho GTPase-activating protein gacA [Morus notabilis]
MESTSSRCP231	KX235008	GGAGGAAAAGGGATCAAAGC	GATGAGATGAGCCAACAACAGC	(GTTTGA)…(GCTGAG)	COMPOUND	52.8	209	Double-stranded RNA-binding protein 4 [Morus notabilis]
MESTSSRCP232	KX235009	CACCCCCTTATCGTCACACAC	CCGAACAGAGGATCTGGAC	AAGAA, CCTCAC	PERFECT	52.8	324	NA
MESTSSRCP233	KX235010	CGAAGGCGTGAAGCTTTGC	GATTTTGCTCTCTCGGTTGC	GCT	PERFECT	58.8	158	PLATZ transcription factor family [Morus notabilis]
MESTSSRCP234	KX235011	GGAATCTCTAGCTCCAAAGG	GATCAGAGAGGTCGGAGG	CTT	PERFECT	59.5	367	Hypothetical protein L484_004714 [Morus notabilis]
MESTSSRCP235	KX235012	CTTCCGCCATCAACTGCTTG	CGTCGATGATAGATTCGCTC	CCTTCT	PERFECT	52.8	305	PREDICTED: diacylglycerol kinase 4-like [Fragaria vesca subsp. vesca]
MESTSSRCP236	KX235013	CAATGGTGGCTCCCTCTTC	CCGCCAACACCACTCTTAC	CCTTCT	PERFECT	58.8	226	Hypothetical protein L484_023221 [Morus notabilis]
MESTSSRCP237	KX235014	CCACCTGGTTACGCTTTC	CTCCCCGCACTCATAGCAC	GGT	PERFECT	58.8	198	NA
MESTSSRCP238	KX235015	GAGGAAGCCAAGCCACCACTC	CATCGAATCTGTCGGGCAAGAG	TCC, ACCAAT, (CGA)….(CAA)	COMPOUND	59.9	460	PREDICTED: adenosine kinase [Jatropha curcas]
MESTSSRCP239	KX235016	CATGCTTGGATCATGAGGTG	CAGAGGAGGCATTGCAAAAG	CATATC	PERFECT	52.8	191	Polyadenylate-binding protein RBP47C [Morus notabilis]
MESTSSRCP240	KX235017	CGTCCATCCAGTGATGCAAATC	CTCTTCTGCTCCTCAGCCTC	CTG, TA	PERFECT	58.8	485	Polyadenylate-binding protein RBP47C [Morus notabilis]
MESTSSRCP241	KX235018	CATCACCGGAAACCTAAC	gagagagcaaaggggaactcg	TC	PERFECT	50.8	231	NA
MESTSSRCP242	KX235019	CCAGACATGAGACCAAC	GTTCTAGTAGCCTGACC	ATT	PERFECT	50.8	206	Putative inactive receptor kinase [Morus notabilis]
MESTSSRCP243	KX235020	CTGCAGCATCCAAATTCC	GGCCTCCACAGATGTTC	TGCTT	PERFECT	50.8	239	NA
MESTSSRCP244	KX235021	CTCCAGCAAAAAGCCTTCC	CGCAACAACGGTAGCAG	TCTTCC	PERFECT	50.8	255	20 kDa chloroplastic
MESTSSRCP245	KX235022	GTGCTTCTGCTTCCTCATCC	GTCCATGGCTTCTCCAACATC	TTCTT	PERFECT	54.1	157	Ocs element-binding factor 1 [Morus notabilis]
MESTSSRCP246	KX235023	CAACGGCGAAGAGTATCAGG	CATCCCAGAATCCAACGTGC	GAA	PERFECT	52.8	164	Chloroplast Import Apparatus 2
MESTSSRCP247	KX235024	GCGAGAGGGAGAAAAGC	GGCGAGGGATTGTTATCAG	CAC	PERFECT	58.8	204	Glycine-rich protein 2b [Morus notabilis]
MESTSSRCP248	KX235025	GATCGCCTACAGCAGCAATG	GCTTCTTCCTAACGGCACC	GGT	PERFECT	52.8	206	Serine carboxypeptidase-like protein
MESTSSRCP249	KX235026	GCTCCATTTGTAGCGAAAGC	GCGTTTCTTCAGTTCCAAGC	GAT	PERFECT	52.8	231	HMG1/2-like protein [Morus notabilis]
MESTSSRCP250	KX235027	CTCACTATCCCACTCATCACC	GCTCAGAAGAGTCTGACCAG	TCCTCG	PERFECT	52.8	220	FACT complex subunit SPT16
MESTSSRCP251	KX235028	CTGCACGTAGGGCATTTAC	GTGCAGAAGAGCTTCACC	TGG	PERFECT	59.9	249	TNF receptor-associated factor 6 [Morus notabilis]
MESTSSRCP252	KX235029	GCAATAAACAGGCCCCACCTC	GCTTAGGGATGCTGGTTTTGAG	TTCT	PERFECT	59.9	212	Hypothetical protein L484_017373 [Morus notabilis]
MESTSSRCP253	KX235030	CTCCTTCTCCCAAATCCCTC	GACGGTGAAGCCTTTGTAGC	GCCACG	PERFECT	50.8	175	50S ribosomal protein L10
MESTSSRCP254	KX235031	GCTGTCACGCCAAGTTC	CCTCACTCCACCCCATTC	(TTCTT)…(AAAG)	COMPOUND	52.8	225	Hypothetical protein L484_018025 [Morus notabilis]
MESTSSRCP255	KX235032	CCTGCTCTTGTTGACGC	GCCGAGATCTTCGGGTTG	TTC	PERFECT	52.8	240	Hypothetical protein L484_000585 [Morus notabilis]
MESTSSRCP256	KX235033	GGAGCAACGAAGAAGACGGAG	GATCACCACGGAGTCAACCTG	TGCTGA	PERFECT	52.8	167	Transcription factor bHLH128-like [Morus notabilis]
MESTSSRCP257	KX235034	GGTGGAGGTACCGTTCC	CTCTTCCCAGGCACTCAC	GAA	PERFECT	52.8	211	Peroxiredoxin Q
MESTSSRCP258	KX235035	CGGTGCTGAAACTGCAGAC	CACACAACAGGGCGTGAC	GCC	PERFECT	52.8	223	Cytochrome c oxidase subunit 5b-2
MESTSSRCP259	KX235036	GCCTAGGAGATTGGAAAGG	GGCGTTGAGGGTTAGCTTC	AGA	PERFECT	54.1	270	Putative adenylate kinase 1
MESTSSRCP260	KX235037	GATCCTTCACAACTCACG	CAGTTTGGTTCCGGCTTAG	AAAG	PERFECT	54.1	201	COP9 signalosome complex subunit 3
MESTSSRCP261	KX235038	CAGTCCGCCATCCCAAAC	CTTGGCATTCGTACTCTGC	CCGGGG	PERFECT	54.1	228	Non-specific lipid-transfer protein-like protein
MESTSSRCP262	KX235039	GGAAGAATTCGGGACAAGG	CTGGCGTGCTTGTTGTTGTTG	(CAG)T(GCA)	COMPOUND	54.1	222	Hypothetical protein L484_018757 [Morus notabilis]
MESTSSRCP263	KX235040	CCGACTTCCGTTCTAATCTC	GAGGGTGAACTTGTTGCCG	TACAAA	PERFECT	56.7	269	Polyphenol oxidase
MESTSSRCP264	KX235041	CCTCCTCCCCACAAAACCTC	CTCTATGCCGCCGATCACGAG	CTC	PERFECT	56.7	233	Polyphenol oxidase
MESTSSRCP265	KX235042	CTAGTGGAGGAGCAAGAAAGC	GTCGCCGATCTTGTAGGTC	GA	PERFECT	52.8	164	60S ribosomal protein L21-2
MESTSSRCP266	KX235043	GCTCCTTGAGCGTCATCTTC	CCAATCTCTTCGCATTTCGC	TCG	PERFECT	56.7	247	Nascent polypeptide-associated complex subunit alpha-like protein 2
MESTSSRCP267	KX235044	CTGCAAGGGCAAAGAAGTC	GTACCAGCTGAACAGGAGG	(AAAAAG)…(CTC)	COMPOUND	56.7	191	Hypothetical protein L484_010604 [Morus notabilis]
MESTSSRCP268	KX235045	CATGCACGGTCCAAGTG	GATCTGAGGGCTTTGGATTG	GTG	PERFECT	58.8	181	Lactoylglutathione lyase isoform X1
MESTSSRCP269	KX235046	CTCGAAGAAGGAGCCTG	GCGTCCTCTTCACTCAC	GAA	PERFECT	52.8	219	30S ribosomal protein S6 alpha
MESTSSRCP270	KX235047	GACCTCCATCGCCAGAATTAC	GCCGGATTCCTAGGGTTTGC	GTG	PERFECT	52.8	235	Hypothetical protein L484_023280 [Morus notabilis]
MESTSSRCP271	KX235048	CTATAGCGCGAATGAGGTCAGG	GTAGCAGGCGAGCAGAAAGGC	GAA	PERFECT	52.8	187	Valine--tRNA ligase
MESTSSRCP272	KX235049	GAGGGACTTGGGATGCTAAC	CCATATGCTGCTGCTGCTG	ACATG	PERFECT	52.8	168	Hypothetical protein L484_020340 [Morus notabilis]
MESTSSRCP273	KX235050	CATGGGAAGCAGAGGACTG	GCCCCCACAGAGATATTGAG	AAG	PERFECT	52.8	188	Hypothetical protein L484_023651 [Morus notabilis]
MESTSSRCP274	KX235051	CCTCTCACGTCAACAACGC	CTTATCACGGCTGAGAACG	AT	PERFECT	52.8	213	PREDICTED: uncharacterized protein LOC107927273 isoform X1 [Gossypium hirsutum]
MESTSSRCP275	KX235052	CCTCTTCTTAGCAGGTGGC	GAGAACAAAGATGGCAGCG	(TCA)-(TCA)	INTERUPTED	59.5	318	Hypothetical protein L484_008517 [Morus notabilis]
MESTSSRCP276	KX235053	GCGTGACAGATACTTGAG	CCAAGCTCCCAGATGATG	GAGGTC	PERFECT	59.5	425	NA
MESTSSRCP277	KX235054	CTGCTGTTGTGGTCGGATAC	GATGGCTGCTTCTGAGTTCC	TTTGTT	PERFECT	55.4	212	YTH domain-containing family 2 protein
MESTSSRCP278	KX235055	CATCGTGACTCCAAGACAGAGC	CTAAGGTAAGCCCCCACATGAC	GAAAT	PERFECT	55.4	207	Dynein light chain 1
MESTSSRCP279	KX235056	GGACGAGCTTCTAATTGC	CAGAAGTCCAGGCATAC	TTTG	PERFECT	55.4	366	PREDICTED: AP-1 complex subunit sigma-2 [Jatropha curcas]
MESTSSRCP280	KX235057	CCTCATGACCTCTCTCCG	GCCCCCCACAAAGACAAC	GGT	PERFECT	55.4	228	30S ribosomal protein S21
MESTSSRCP281	KX235058	CAAATCCCTCCCTTCCTCTC	CTTGAAAGTCGGAGGTGG	CACCAA	PERFECT	58.8	191	Hypothetical protein L484_023522 [Morus notabilis]
MESTSSRCP282	KX235059	CTTAGTTCGTGGGAACTACC	CTGTATGAATCTCCCGCCG	CCG	PERFECT	58.8	194	Mitogen-activated protein kinase 2 [Morus notabilis]
MESTSSRCP283	KX235060	CACCACAGATGCGAATAGGAG	CTACACCCGAAAGAACTTGGC	TTCT	PERFECT	52.8	302	Serine/threonine-protein phosphatase PP1 [Morus notabilis]
MESTSSRCP284	KX235061	GAGTACAAATGGTGGGGCTAC	GTGAGCAATTCATCGTGGTC	AGATCG	PERFECT	52.8	360	Hypothetical protein L484_016742 [Morus notabilis]
MESTSSRCP285	KX235062	CGGTCTAGGTGGTTCATATCC	GTCATCTTCATCCTCGTCCTC	CAA	PERFECT	52.8	229	Trihelix transcription factor ASIL1
MESTSSRCP286	KX235063	GAGACAAAGCCAGCAGTTG	GAGGTTTGCACAAGGATTGG	ATGAGC	PERFECT	52.8	224	Hypothetical protein L484_020559 [Morus notabilis]
MESTSSRCP287	KX235064	CACTGCTCCTATTCCCCAG	CGGCTTCATGGAAGAGAG	(TCAGAT)……(TCGGAT)	COMPOUND	55.4	431	Hypothetical protein L484_003729 [Morus notabilis]
MESTSSRCP288	KX235065	CGCCGTAAAAGAGTTCGC	CCAAGCCTGCATTGTTAG	CGAAAG	PERFECT	59.5	241	Chromo domain-containing protein LHP1 [Morus notabilis]
MESTSSRCP289	KX235066	GGAAGGAGCATGGGTTC	CCAAAGGAAGGGACTTGTG	TTC	PERFECT	52.8	202	Hypothetical protein L484_004245 [Morus notabilis]
MESTSSRCP290	KX235067	CCAAACCCACAATCAAAGCC	GTGCGCAATTACCTTCC	GA	PERFECT	58.8	186	ABA DEFICIENT chloroplastic-like isoform X2
MESTSSRCP291	KX235068	GTTGTCGTACGGGAAAGAAG	GTTCGGGTTCGGGTTTAG	TAT	PERFECT	55.4	226	Zinc finger CCCH domain-containing protein 46 [Morus notabilis]
MESTSSRCP292	KX235069	GGAAACAATCCAACCAAGG	CAGCTGCCAATGTGACTG	AAC	PERFECT	59.5	265	Hypothetical protein L484_016739 [Morus notabilis]
MESTSSRCP293	KX235070	CTGTTGCCCCACCTTTAG	CCAAGTATTCTGTAGCCAC	TGGTTA, GAT	PERFECT	59.5	295	Hypothetical protein L484_016739 [Morus notabilis]
MESTSSRCP294	KX235071	GGCATCAGAAAGCTCTTGG	GGCACAGAAAATGAGCAC	TGC	PERFECT	59.5	166	Aux/IAA transcription factor [Boehmeria nivea]
MESTSSRCP295	KX235072	CAGCAGAATCCTCTCCAAG	GCCAGAATGAGGTCGAAG	CCTCCG	PERFECT	50.8	162	SKP1-like protein 1A [Morus notabilis]
MESTSSRCP296	KX235073	CAGAAGGGTGGTGGATCTC	GGTTCTTTCCCTTGGGTGTC	GTT	PERFECT	52.8	245	Hypothetical protein L484_002611 [Morus notabilis]
MESTSSRCP297	KX235074	CTCCCCATCTTCCTTTCC	GACTCCGCCATTGTTGTTC	AGA	PERFECT	50.8	230	Hypothetical protein L484_016324 [Morus notabilis]
MESTSSRCP298	KX235075	CTGACCAGTTCCCTAGCAG	GATTGTGATCGGAAGGGC	ATAAA	PERFECT	50.8	249	Uncharacterized RING finger protein [Morus notabilis]
MESTSSRCP299	KX235076	GATGACTGAGCTGGGAAAGC	GCGCAAACCGGTCCATAAG	AAG	PERFECT	52.8	212	Hypothetical protein L484_026988 [Morus notabilis]
MESTSSRCP300	KX235077	CTGATAAACCCATTCACGCAGG	CACTATTCCCAGCACGAC	GA	PERFECT	50.8	394	E3 ubiquitin-protein ligase RING1 [Morus notabilis]
MESTSSRCP301	KX235078	CCTTCTGGGTCATTGCTGC	CGAGGGTTCATCTGGAAAG	TC	PERFECT	55.4	433	Protein mago nashi-like protein [Morus notabilis]
MESTSSRCP302	KX235079	GGAACACTGTCTGTTGCTGC	GCGCCATCCCAAATCTAACG	AT	PERFECT	58.8	309	NA
MESTSSRCP303	KX235080	GCTCTTCTGCGTCGACTTGC	GGTGTGGCTTTGGTTTTCTGG	CT	PERFECT	58.8	473	ATP-dependent Clp protease adapter protein ClpS [Morus notabilis]
MESTSSRCP304	KX235081	GGCTGTGGATTGTCGGTTAC	CGCCAACGACACATACTG	CGG	PERFECT	55.4	176	E3 ubiquitin-protein ligase [Morus notabilis]
MESTSSRCP305	KX235082	CTGACTTGGCCATTCTTCTC	GCATCAGCTTCATGAGTTCG	ATC, TCT, TCGTC	COMPOUND	55.4	355	Trihelix transcription factor GT-2 [Morus notabilis]
MESTSSRCP306	KX235083	GGTTCGACTAGGCACTC	GTGACAAACCAAAACCCC	TTC	PERFECT	55.4	241	NA
MESTSSRCP307	KX235084	CGTAATCCCTGCCATTTCGC	GGACGACGTGACCGAGTACAAG	TCT	PERFECT	58.8	203	RNA polymerase II transcriptional coactivator KELP
MESTSSRCP308	KX235085	GCAACCTCACGTACGCCTTC	GCAAGGTCTCGAATTTCTCCG	TCT	PERFECT	58.8	297	Hypothetical protein L484_022081 [Morus notabilis]
MESTSSRCP309	KX235086	GTAAGATATCCCGCTCCTGG	GAGAGCGAAGCTGAGGATG	TTC	PERFECT	58.8	214	Protein AATF [Morus notabilis]
MESTSSRCP310	KX235087	GCCCCGACCCTTTATTAGC	GATGATGAGGAGGAGGTG	GGT	PERFECT	58.8	231	NA
MESTSSRCP311	KX235088	GTTGCTGCTTAGTGACC	GTTGGTGGTGGGTTTGG	CCACCT	PERFECT	58.8	338	NA
MESTSSRCP312	KX235089	CGATCCAATCGAACATGAGG	GGCTTTAGCGTAATTCCCG	ATTTCG	PERFECT	52.8	238	Vacuolar protein sorting-associated protein 4 [Morus notabilis]
MESTSSRCP313	KX235090	CGTCTCTTTTCGGTTGCTGC	GCCCAATCTATCTCCCTCTCTC	GA	PERFECT	52.8	221	Hypothetical protein L484_023922 [Morus notabilis]
MESTSSRCP314	KX235091	CTGACCTGACCACTGC	GCGAAGAGAAGACACC	TCTTTT	PERFECT	58.8	259	Zinc finger CCCH domain-containing protein 18 [Morus notabilis]
MESTSSRCP315	KX235092	CAACAAGAAGCCGACGATCACC	GACAAAATGCCAGCATGTACGG	TTAGGG	PERFECT	52.8	202	PREDICTED: histone H2B.11-like [Tarenaya hassleriana]
MESTSSRCP316	KX235093	GTCCACTTGATCCAACTCC	GGCACTCAGGTCTCTTG	TCA	PERFECT	58.8	252	Uncharacterized protein L484_017498 [Morus notabilis]
MESTSSRCP317	KX235094	GACGCTGACAAGCAGGAAAATC	CGACATCGAGAAGGCCAAG	CCTCAA	PERFECT	52.8	442	NADH dehydrogenase [ubiquinone] 1 beta subcomplex subunit 10-B
MESTSSRCP318	KX235095	CTTCCTCTGCAGGTCGTAG	CTGCTGTGCCGTTGTTTC	TTC	PERFECT	52.8	184	60S acidic ribosomal protein P3-2 [Morus notabilis]
MESTSSRCP319	KX235096	GCTTTGCCTCTCTCTCTC	CGCTGAATGTTCACTGCC	TC	PERFECT	52.8	188	PREDICTED: uncharacterized protein At4g14342-like [Gossypium hirsutum]
MESTSSRCP320	KX235097	GGACCTGTTTTCCGACG	CGCCATTCTCAGACCTTTG	GGAAGC	PERFECT	52.8	236	Aspartate--tRNA ligase [Morus notabilis]
MESTSSRCP321	KX235098	GCCGTTTAGCTCCCATTATC	CCATCAAGAAGCAGCC	TACC	PERFECT	52.8	223	Hypothetical protein L484_003596 [Morus notabilis]
MESTSSRCP322	KX235099	GATTTCGGCTTCTGGGTAG	GCTTGGTGGACTGGATTC	CAG	PERFECT	52.8	473	ATP-dependent helicase BRM [Morus notabilis]
MESTSSRCP323	KX235100	CAGGAGTTGGTCGTGAG	CCAGTACGGTCATCATCC	CGA	PERFECT	59.9	203	PREDICTED: uncharacterized protein LOC103446405 [Malus domestica]
MESTSSRCP324	KX235101	GCTTTCTGCTGACCCTTTTGC	CCTTGTTGTGCCCTCCTTTAG	GGGTAC	PERFECT	59.9	243	Hypothetical protein L484_006376 [Morus notabilis]
MESTSSRCP325	KX235102	CTCCACACTGAGGCAAAAG	CAGAGCGGCAGTTCATC	TCAGCA, AAG	COMPOUND	58.8	481	Putative galacturonosyltransferase-like 7 [Morus notabilis]
MESTSSRCP326	KX235103	CTAGCCGAGCAGTCTCAAG	ctggcccatcctctttcttc	CAG	PERFECT	59.9	211	Serine/threonine-protein phosphatase BSL2 [Morus notabilis]
MESTSSRCP327	KX235104	GACATTCCTCCGCCTTATC	GTCGTCGATCCGTTTCC	tatccc	PERFECT	59.9	235	KH domain-containing protein [Morus notabilis]
MESTSSRCP328	KX235105	CACCAGGTTGTGGTTGTG	CTACTAGTGAGGAGAGTGAG	TGAAGT	PERFECT	59.9	156	Growth-regulating factor 8-like [Morus notabilis]
MESTSSRCP329	KX235106	CCGTGAAGATAATGAGCGGCG	GAAGTCACCCACCCTTGTTGC	AAG	PERFECT	52.8	272	hypothetical protein L484_027924 [Morus notabilis]
MESTSSRCP330	KX235107	CTTGTAGGATTCCACGACAGC	cgtgagacagagatatggacg	AGA	PERFECT	52.8	230	Transcription initiation factor TFIID subunit 7 [Morus notabilis]
MESTSSRCP331	KX235108	GCTGATTCTGTCCTAGTCC	CACAACAACTTCTCCCCTTC	CTG	PERFECT	51.7	239	Mediator of RNA polymerase II transcription subunit 8
MESTSSRCP332	KX235109	CCACAGCAGCCAAAGATGGG	CGCTACCGGCGTCATATTC	GCA, CAGCAT	COMPOUND	52.8	252	Hypothetical protein L484_019231 [Morus notabilis]
MESTSSRCP333	KX235110	CGTGTATCCAAACAGGCAC	GTTGGAACCAGCAAGAAC	ATG, AAG	COMPOUND	52.8	238	Transcription factor [Morus notabilis]
MESTSSRCP334	KX235111	CCGATGAAGCAAGACTAACTCC	GCTTGGCGTATGCATGAC	CCAAAA	PERFECT	59.9	265	Ferredoxin-3 [Morus notabilis]
MESTSSRCP335	KX235112	GCTGCTTCTCTTTCATCTGC	GATGGGATCTTTGGCACTGG	CGCCAT, CATCTT, CATGAT	COMPOUND	52.8	211	Hypothetical protein L484_016525 [Morus notabilis]
MESTSSRCP336	KX235113	CCACGCACTCATTCATTC	GGAAGAAGAAATTGGCTCCG	AAGCC	PERFECT	59.5	239	Uncharacterized protein TCM_029816 [Theobroma cacao]
MESTSSRCP337	KX235114	GCCCTCCCAGAACAAACTCAATC	GAGTGGCCGACGACAATG	AATAT	PERFECT	52.8	404	Hypothetical protein L484_011056 [Morus notabilis]
MESTSSRCP338	KX235115	CAGCAGCAAATGTCCAGAC	GAGCGAGGAGTAGATGGC	GCAACA, CAGCAA	COMPOUND	58.8	242	Transcription initiation factor TFIID subunit
MESTSSRCP339	KX235116	GGAATTGCCATCCGAC	CTTGATGACGTGGCAG	TGGATC	PERFECT	58.8	229	RING/FYVE/PHD zinc finger superfamily protein isoform 1 [Theobroma cacao]
MESTSSRCP340	KX235117	CTCGTCCTCGTTCATTCC	CAAGAGGTCCCATACTCC	CTC	PERFECT	52.8	353	U4 small nuclear ribonucleo 27 kDa
MESTSSRCP341	KX235118	CCTCCTTTCCTTCCTCG	CAGGCAAGCTAGATGTC	TTC	PERFECT	52.8	233	Carboxy-terminal domain RNA polymerase II polypeptide A small phosphatase 1-like [Morus notabilis]
MESTSSRCP342	KX235119	GCTCCGAGAAGCTGAAGTG	GGCGAAACCCAAACCCTC	TGA	PERFECT	52.8	236	Lysosomal Pro-X carboxypeptidase [Morus notabilis]
MESTSSRCP343	KX235120	GTCTGCTTCTCACACCGTCAC	CGGACGGTTGAGATTGCACC	GTG, GTCCTC	PERFECT	55.4	353	Hypothetical protein L484_020661 [Morus notabilis]
MESTSSRCP344	KX235121	GGCTTGCCTCATACGACAG	GGATGCTAAAATGGGTGCTC	TTGCA	PERFECT	55.4	212	NA
MESTSSRCP345	KX235122	GACTCTCGTTGCACCACTGAG	GCTTCGATACGGTCGTTTGTAG	GTCTGA	PERFECT	52.8	318	Hypothetical protein L484_005663 [Morus notabilis]
MESTSSRCP346	KX235123	CATTCTCCATAGCCACACCAC	CGAGTCCGCATCAAAGACC	ATCT	PERFECT	58.8	401	RNA-binding protein with multiple splicing 2 [Morus notabilis]
MESTSSRCP347	KX235124	GATCATGGACGGGTGTAAGG	GGAAGCCCATAGGGAAGAAG	CGCCGG	PERFECT	58.8	234	Ethylene-overproduction protein 1 [Morus notabilis]
MESTSSRCP348	KX235125	CCAAGATCCAGGACAAGGAAG	GCTGCGGCTTGTAAATCAG	GCG	PERFECT	58.8	227	Ubiquitin-40S ribosomal protein S27a [Morus notabilis]
MESTSSRCP349	KX235126	GCATCTTGGGATTCCTCTCC	GGCGAAGTTCAACGAGGTGC	GCTTGC	PERFECT	58.8	246	Hypothetical protein L484_019691 [Morus notabilis]
MESTSSRCP350	KX235127	CCAAAAGGGGAGTGATGAAAGC	CCAAAGCACAACAAGGC	AAAT	PERFECT	58.8	341	Hypothetical protein L484_018236 [Morus notabilis]
MESTSSRCP351	KX235128	GATCCCGGAAAGCAATGCAAC	CAGATCTCACGCACACCTACC	CT	PERFECT	52.8	423	Hypothetical protein L484_019994 [Morus notabilis]
MESTSSRCP352	KX235129	CAGATGGATTCGGAGGACG	GAATCATCGGAGTCGTTGTC	CGC	PERFECT	52.8	170	Zinc finger family protein [Populus trichocarpa]
MESTSSRCP353	KX235130	GGTTCACACAAAATCCCTGC	GCCCCGCCAATTTTCAGTTC	TGTTCT	PERFECT	52.8	158	PREDICTED: uncharacterized protein LOC107429936 [Ziziphus jujuba]
MESTSSRCP354	KX235131	CGGCCATTTCTTTGACACC	GAGCTGAGGACTTTCTCCAG	TCA	PERFECT	59.5	382	Disease resistance protein [Morus notabilis]
MESTSSRCP355	KX235132	CTTCTTCCTCCTCCGTG	CAATCGTTCGTTAGGGC	TGC	PERFECT	52.8	230	CCR4-NOT transcription complex subunit 4 [Morus notabilis]
MESTSSRCP356	KX235133	CGCTTGAGAGTGTAACCAAC	CTACGGCCTAACCAGTCATC	GAA	PERFECT	52.8	344	Hypothetical protein L484_003318 [Morus notabilis]
MESTSSRCP357	KX235134	CATTCCGACTTACACGGAGAG	CATTTTGGAAGGCCAAGGGC	TTTA	PERFECT	52.8	209	Hypothetical protein L484_026364 [Morus notabilis]
MESTSSRCP358	KX235135	GCCATGAAGAAGACAGAGAC	CTCAATGGTGAGATGAGC	TCA	PERFECT	52.8	375	Hypothetical protein L484_003199 [Morus notabilis]
MESTSSRCP359	KX235136	CGCAGAACACAAATGCGAC	GCTCACTGCTTACATGACTG	TG	PERFECT	52.8	437	Hypothetical protein L484_026196 [Morus notabilis]
MESTSSRCP360	KX235137	CGACTTTCTTGCCCAAACTCTC	GATCTTCTCTCTGCGTGCG	ATTC, TCA	PERFECT	52.8	394	NA
MESTSSRCP361	KX235138	GATTGTTTTGCAAGTCCCGC	CGATTTCCCTCGCTTCACC	AAGG	PERFECT	52.8	373	Hypothetical protein CICLE_v100187641mg, partial [Citrus clementina]
MESTSSRCP362	KX235139	GGCCTAAAGCTGGAAAATCC	CCGTCCACAGACCATCTC	GAC	PERFECT	52.8	366	Chaperone protein dnaJ 11 [Morus notabilis]
MESTSSRCP363	KX235140	CTTCACTCCAATGGCTGC	GTAAGCGGACGGCAAAAGC	TCTTCA	PERFECT	52.8	449	Acyl- N-acyltransferases (NAT) superfamily isoform 1
MESTSSRCP364	KX235141	GCGGTTATTCCACACCCAC	CACCACCACCACCAAAAAG	AT	PERFECT	52.8	253	Auxin-responsive protein IAA7 [Morus notabilis]
MESTSSRCP365	KX235142	GAGAGCGATAGCAGCCATTCG	GGAAAAGTTCCTCCTCGTCG	TA	PERFECT	52.8	215	Late embryogenesis abundant protein Lea5 [Morus notabilis]
MESTSSRCP366	KX235143	CAACAAGACAATGGCGGAC	GGCACCAAACCGATGGAAG	AGCTCC	PERFECT	58.8	495	Hypothetical protein L484_020346 [Morus notabilis]
MESTSSRCP367	KX235144	CTTCGGCTCGAATCAGG	CAATCTCGCCTCCCTATG	AGA	PERFECT	52.8	246	NA
MESTSSRCP368	KX235145	GAACTGCTCTTGCCGTC	GCAATTGGTAGCCAGGAGAC	TC	PERFECT	58.8	251	Uncharacterized protein LOC100527274 [Glycine max]
MESTSSRCP369	KX235146	CTGCTGTGTGCTCAAG	CCAGGCTGAAAAAGAG	AT	PERFECT	58.8	230	NA
MESTSSRCP370	KX235147	CCGCCTCATTACACACAC	GAGGTTTTGCTCTCAAGG	GA	PERFECT	58.8	242	Hypothetical protein L484_023533 [Morus notabilis]
MESTSSRCP371	KX235148	CCTCATCAATAACGGACGTGG	CTTCTGCAGGGGTGAGAAAG	TAAAAA, CAT	COMPOUND	58.8	270	Hypothetical protein L484_014922 [Morus notabilis]
MESTSSRCP372	KX235149	GTTGCATCAGCGACAAATC	CCTGGCCTTAACAGCC	AGCTCC	PERFECT	58.8	258	Hypothetical protein L484_025703 [Morus notabilis]
MESTSSRCP373	KX235150	GAAGCGAAGGAAGGTAGC	CTCTCTCTCTCTCTGTGC	GA	PERFECT	58.8	249	NA
MESTSSRCP374	KX235151	GTGTCCGTGAGCTGTTGAG	CTCCGATGTTTCCATTTCC	AAC, CT	COMPOUND	58.8	336	NA
MESTSSRCP375	KX235152	GCCAAAGATGTCAAGTCTG	CAGTGAGGGTTTGCGAG	(CATT)ctaa(CATT), TCAT	INTERRUPTED, COMPOUND	58.8	299	NA
MESTSSRCP376	KX235153	CGTTGCCTAGAAACGTGTTC	CTCCTCGTCTTCTTTCTCCG	CTTTTC	PERFECT	58.8	356	NA
MESTSSRCP377	KX235154	CTTTGGAGGTGGCAAAGGC	GTGAACTGGATGGACAAGAGG	TGG	PERFECT	58.8	359	NA
MESTSSRCP378	KX235155	GGAGAAGCTCTCTGACC	GGCTCTCCTTCCTTTC	GA	PERFECT	58.8	423	E3 ubiquitin-protein ligase mib1 [Morus notabilis]
MESTSSRCP379	KX235156	GTAGGTTGTATGGCAGCAGC	CTCGTCAACCACTGAATCACC	AAG	PERFECT	58.8	444	PREDICTED: WAT1-related protein At4g19185 isoform X4 [Jatropha curcas]
MESTSSRCP380	KX235157	CTTCCGCGCAGTCTTC	GCTTGGGAGGCAATCC	TCT	PERFECT	58.8	425	Glucose-6-phosphate 1-dehydrogenase [Morus notabilis]
MESTSSRCP381	KX235158	CCATTCTCTCTCTAGACCCATC	GCTTCAAGAAGGCGAGG	CTT, GCGCCG	PERFECT	58.8	260	Hypothetical protein L484_015978 [Morus notabilis]
MESTSSRCP382	KX235159	GGTACGTCAACACAAGCGG	GATTCAGGTGAGCGCAAGG	AGACCC	PERFECT	59.9	412	NA
MESTSSRCP383	KX235160	CCTTGGAGAGAGGGCATC	GGAGAAGAAGCTGAGAGG	GAGAAT	PERFECT	59.9	421	U-box domain-containing protein 9 [Morus notabilis]
MESTSSRCP384	KX235161	CTTCCTCGAGAGCATCC	CCATGTGCTCTTCACCAG	AG	PERFECT	59.9	433	Suppressor SRP40-like
MESTSSRCP385	KX235162	GGCAAACACAGAGGAGC	CCTCTTGGCATTCTGG	AGA	PERFECT	59.9	453	Hypothetical protein L484_004671 [Morus notabilis]
MESTSSRCP386	KX235163	GTCCCTCTCTCTCCTAACAC	GCAAAATCAACCCAGTCC	CTT, TTTCTT, GCTTT	COMPOUND	59.9	492	50S ribosomal protein 6 [Morus notabilis]
MESTSSRCP387	KX235164	GTCAGGTAGCTCTCCAC	CTCAGTAGATCTCTCTCCAAG	AT	PERFECT	59.9	289	Hypothetical protein L484_003895 [Morus notabilis]
MESTSSRCP388	KX235165	CAGGCTTCCCCTTCGTTC	GACCTGGTGGCTTGGTTGAC	CCACCG	PERFECT	59.9	291	Transcription factor UNE10 [Morus notabilis]
MESTSSRCP389	KX235166	GCGGGTGATCCTCTGTTC	GAGGAGATCATTTTGGTGG	CAA	PERFECT	59.9	318	Phytoene synthase [Morus notabilis]
MESTSSRCP390	KX235167	CCAGGAGGACGCATGAAAC	CGTAGCTGACCGGAAATCG	CGA	PERFECT	59.9	375	Vesicle-associated protein 4-2 [Morus notabilis]
MESTSSRCP391	KX235168	CCAAACATCTCGGGAGGGTG	CGGGCCACAATCACAAAG	CGGCGT	PERFECT	59.9	377	Hypothetical protein L484_012657 [Morus notabilis]
MESTSSRCP392	KX235169	CTCTTGCTCTGGCTCCTC	CCTGTTCCTCCTATCTCAC	TTGGTG, TTG	PERFECT	59.9	412	Hypothetical protein L484_015064 [Morus notabilis]
MESTSSRCP393	KX235170	CGAGAAGAAGCCAGCG	CCTCAGAGACAGCGTG	CCGGCG	PERFECT	59.9	398	Histone H2B [Morus notabilis]
MESTSSRCP394	KX235171	GCAGAGAAGGCAATGGCAG	GCTGTAATTCGGTGCAGG	GCCATG	PERFECT	58.8	376	Hypothetical protein L484_015489 [Morus notabilis]
MESTSSRCP395	KX235172	GCGATAGAAGAATCGACCTC	CCTCAATCAATCCTCGCCG	TTTTCC	PERFECT	59.9	404	Hypothetical protein L484_006028 [Morus notabilis]
MESTSSRCP396	KX235173	CTGCCCATCAATCCTCCTTC	CCGGAGAACTAGTGGGACAAG	AC	PERFECT	59.9	461	Hypothetical protein L484_015726 [Morus notabilis]
MESTSSRCP397	KX235174	CCAGTAGACGACAGAAGCAGCG	GCCTCAAACCCAAAACCACCAC	GAG, GA	COMPOUND	59.9	357	Calcium-dependent protein kinase [Morus alba var. multicaulis]
MESTSSRCP398	KX235175	CAGCCAAACAGCCAACTCC	GAAGAGATCCTCACTCTACACG	TC	PERFECT	58.8	473	NA
MESTSSRCP399	KX235176	CTGTTCCTACACCCAAATGC	GTCTAGTACACGTAGGAGGTC	TCA	PERFECT	58.8	353	Hypothetical protein L484_020184 [Morus notabilis]
MESTSSRCP400	KX235177	GAGACTCACTGCAACAGCC	CAGCCCTCATTGTCGCTC	CAG	PERFECT	58.8	305	Hypothetical protein L484_012049 [Morus notabilis]
MESTSSRCP401	KX235178	GCCATTGATGACGGAAGGTG	GTCCCGAGGATGGGAAAAC	TGC	PERFECT	58.8	421	NA
