# Supplementary material for: Development and Characterization of Genic SSR Markers from Indian Mulberry Transcriptome and Their Transferability to Related Species of Moraceae
Source: PLoS One. 2016 Sep 26;11(9):e0162909. doi: 10.1371/journal.pone.0162909 (PMC5036888; doi:10.1371/journal.pone.0162909)
Supplement: S2 Table — (XLSX) [file pone.0162909.s002.xlsx]

## Sheet: Sheet1
S2 Table. Dissimilarity matrix of Mulberry and other related species tested for transferability of genic and genomic SSR markers
Genotype	Macrora	M nigra	M lhous	T-12	C-1725	T-21	Moulai	T-08	C-776	ACC-118	ACC-115	Gajapa	SRDC-1	Sabb	Seizuro	ML	K-2	S-1	RF-175	S-54	S-13	DD-1	V-1	S-36	Fig	Ficus	Jack	DW
M. Nigra	0.286
M. Lhousering	0.302	0.298
T-12	0.322	0.319	0.308
C-1725	0.353	0.349	0.339	0.277
T-21	0.36	0.357	0.346	0.285	0.313
Moulai	0.355	0.351	0.341	0.279	0.307	0.259
T-08	0.354	0.35	0.339	0.278	0.306	0.258	0.235
C-776	0.341	0.338	0.327	0.266	0.294	0.246	0.234	0.232
ACC-118	0.364	0.36	0.35	0.288	0.316	0.288	0.283	0.282	0.27
ACC-115	0.357	0.354	0.343	0.282	0.31	0.282	0.276	0.275	0.263	0.243
Gajapathipura	0.36	0.356	0.346	0.285	0.313	0.303	0.297	0.296	0.284	0.306	0.3
SRDC-1	0.394	0.39	0.38	0.318	0.346	0.336	0.331	0.33	0.318	0.34	0.333	0.319
Sabbawala-2	0.397	0.393	0.383	0.321	0.349	0.339	0.334	0.333	0.32	0.343	0.336	0.322	0.288
Seizuro	0.388	0.384	0.374	0.313	0.34	0.331	0.325	0.324	0.312	0.334	0.328	0.313	0.279	0.214
ML	0.404	0.4	0.39	0.328	0.356	0.346	0.341	0.34	0.327	0.35	0.343	0.329	0.295	0.264	0.255
Kanva-2	0.398	0.394	0.384	0.323	0.35	0.341	0.335	0.334	0.322	0.344	0.338	0.323	0.309	0.312	0.303	0.318
S-1	0.397	0.393	0.383	0.322	0.349	0.34	0.334	0.333	0.321	0.343	0.337	0.322	0.308	0.311	0.302	0.318	0.223
RF-175	0.407	0.403	0.393	0.331	0.359	0.349	0.344	0.343	0.33	0.353	0.346	0.332	0.317	0.32	0.312	0.327	0.257	0.256
S-54	0.417	0.414	0.403	0.342	0.37	0.36	0.354	0.353	0.341	0.363	0.357	0.342	0.328	0.331	0.322	0.338	0.268	0.267	0.228
S-13	0.399	0.395	0.385	0.324	0.352	0.342	0.336	0.335	0.323	0.345	0.339	0.324	0.31	0.313	0.304	0.32	0.29	0.289	0.298	0.309
DD-1	0.398	0.394	0.384	0.322	0.35	0.34	0.335	0.334	0.321	0.344	0.337	0.323	0.308	0.311	0.303	0.318	0.288	0.287	0.297	0.307	0.229
V-1	0.406	0.403	0.392	0.331	0.359	0.349	0.343	0.342	0.33	0.353	0.346	0.332	0.317	0.32	0.311	0.327	0.297	0.296	0.305	0.316	0.238	0.217
S-36	0.413	0.41	0.399	0.338	0.366	0.356	0.35	0.349	0.337	0.36	0.353	0.339	0.324	0.327	0.318	0.334	0.304	0.303	0.312	0.323	0.245	0.224	0.192
Fig	0.613	0.609	0.599	0.538	0.565	0.556	0.55	0.549	0.537	0.559	0.553	0.538	0.547	0.55	0.542	0.557	0.552	0.551	0.56	0.571	0.553	0.551	0.56	0.567
Ficus	0.612	0.608	0.598	0.536	0.564	0.555	0.549	0.548	0.536	0.558	0.551	0.537	0.546	0.549	0.541	0.556	0.55	0.549	0.559	0.57	0.552	0.55	0.559	0.566	0.231
Jack	0.612	0.608	0.597	0.536	0.564	0.554	0.549	0.547	0.535	0.558	0.551	0.537	0.546	0.549	0.54	0.556	0.55	0.549	0.559	0.569	0.551	0.55	0.559	0.566	0.246	0.245
Dudia white	0.866	0.863	0.852	0.791	0.819	0.809	0.803	0.802	0.79	0.813	0.806	0.792	0.801	0.804	0.795	0.811	0.805	0.804	0.814	0.824	0.806	0.805	0.813	0.821	0.861	0.859	0.859	1
